# Supplementary material for: A Systematic Review of Clinical Practice Guidelines on the Management of Malnutrition in Children with Congenital Heart Disease
Source: Nutrients. 2024 Aug 20;16(16):2778. doi: 10.3390/nu16162778 (PMC11356818; doi:10.3390/nu16162778)
Supplement: Supplementary file 1 [file nutrients-16-02778-s001.zip]

Archive with 1 entries (1 files):
- nutrients-3161536-supplementary.pdf
